# Supplementary material for: Weak Coordinating Character of Organosulfonates in Oriented Silica Films: An Efficient Approach for Immobilizing Cationic Metal-Transition Complexes
Source: Molecules. 2022 Aug 25;27(17):5444. doi: 10.3390/molecules27175444 (PMC9458166; doi:10.3390/molecules27175444)
Supplement: Supplementary file 1 [file molecules-27-05444-s001.zip]

Archive with 1 entries (1 files):
- molecules-1851622-supplementary.pdf
